# Supplementary material for: Determinants of Evidence Implementation by Nurses: #Evidencer Model for the Use of Evidence-Based Practice (#EvidencerMUSEBP)—A Structural Equation Model
Source: J Nurs Manag. 2024 Feb 28;2024:7246547. doi: 10.1155/2024/7246547 (PMC11919092; doi:10.1155/2024/7246547)
Supplement: Supplementary Materials — Estimates, covariance matrix, and correlation matrix of the study's initial and final models. [file 7246547.f1.zip]

Archive with 2 entries (2 files):
- Final model-Estimates - covariance matrix -correlation matrix.pdf
- Initial model- Estimates - covariance matrix -correlation matrix (1).pdf
